# Supplementary material for: Comparison of Quantitative and Qualitative EDXRF Analysis for Provenance Study of Archaeological Ceramics
Source: Materials (Basel). 2024 Jul 27;17(15):3725. doi: 10.3390/ma17153725 (PMC11313242; doi:10.3390/ma17153725)
Supplement: Supplementary file 1 [file materials-17-03725-s001.zip]

Archive with 1 entries (1 files):
- materials-3088169-supplementary.pdf
